# Supplementary material for: Value of Spinal Cord Diffusion Imaging and Tractography in Providing Predictive Factors for Tumor Resection in Patients with Intramedullary Tumors: A Pilot Study
Source: Cancers (Basel). 2024 Aug 13;16(16):2834. doi: 10.3390/cancers16162834 (PMC11352615; doi:10.3390/cancers16162834)
Supplement: Supplementary file 1 [file cancers-16-02834-s001.zip]

Archive with 1 entries (1 files):
- cancers-3126777-supplementary.pdf
